# Supplementary material for: Long-Term Results of Proton Therapy for Hepatocellular Carcinoma Using Four-Dimensional Computed Tomography Planning without Fiducial Markers
Source: Cancers (Basel). 2022 Nov 26;14(23):5842. doi: 10.3390/cancers14235842 (PMC9735597; doi:10.3390/cancers14235842)
Supplement: Supplementary file 1 [file cancers-14-05842-s001.zip]

Archive with 1 entries (1 files):
- cancers-2009862-supplementary.xlsx
