# Supplementary material for: Long-Term Results of Proton Therapy for Hepatocellular Carcinoma Using Four-Dimensional Computed Tomography Planning without Fiducial Markers
Source: Cancers (Basel). 2022 Nov 26;14(23):5842. doi: 10.3390/cancers14235842 (PMC9735597; doi:10.3390/cancers14235842)
Supplement: Supplementary file 1 [file cancers-14-05842-s001.zip › cancers-2009862-supplementary.xlsx]

## Sheet: SupplementTableS1
Table S1	Differences in patient background between male and female.
	Male n=62 80 lesions	Female n=43 48 lesions	p-value
Age, years	Median 71 (49–89)	Median 78 (38–90)	0.02
PS (0/1/2)	19 (31%)/39 (63%)/4 (6%)	8(19%)/30 (70%)/5 (11%)	0.0971
KPS (100/90/80/70/60/50)	19 (31%)/38 (60%)/1 (2%)/1 (2%)/3 (5%)	7(16%)/30 (70%)/1 (2%)/5 (12%)/0 (0%)	0.0145
Inoperable/refused surgery	41(66%)/21 (34%)	28 (65%)/15 (35%)	0.676
Child Pugh A/B/C	58 (94%)/3 (5%)/1 (1%)	29 (67%)/14 (33%)/0 (0%)	0.000244
BCLC state (0/A/B/C）	0(0%)/6 (10%)/13 (21%)/43 (69%)	2 (5%)/4 (10%)/0 (0%)/37 (85%)	0.0499
ALBI score 1/2a/2b/3	32 (52%)/14 (23%)/15 (24%)/1 (1%)	16 (38%)/6 (14%)/18 (42%)/3 (6%)	0.046
Viral hepatitis +/−	36 (58%)/26 (42%)	34 (79%)/9 (21%)	0.0214
Prior treatment +/−	33(53%)/29 (47%)	16 (37%)/27 (63%)	0.844
Tumor size	Median 32 mm (10–140)	Median 23 mm (7–110)	0.0303
